# Supplementary material for: Design, Synthesis and Preliminary Evaluation of the Cytotoxicity and Antibacterial Activity of Novel Triphenylphosphonium Derivatives of Betulin
Source: Molecules. 2022 Aug 12;27(16):5156. doi: 10.3390/molecules27165156 (PMC9416257; doi:10.3390/molecules27165156)
Supplement: Supplementary file 1 [file molecules-27-05156-s001.zip]

Archive with 1 entries (1 files):
- molecules-1851072-supplementary.pdf
